# Supplementary material for: First draft genome and genomic analysis of Neofusicoccum parvum isolated from mango (Mangifera indica L.) in Paraguay
Source: Front Fungal Biol. 2026 Jun 5;7:1813584. doi: 10.3389/ffunb.2026.1813584 (PMC13279578; doi:10.3389/ffunb.2026.1813584)
Supplement: Supplementary file 1 [file Table1.xlsx]

## Sheet: genomes_report
Supplementary Table 1. List of NCBI accession numbers, assembly metrics, and source information for the fungal genomes included in this research.
Accession	Organism	Infraspecific	Host in NCBI Datasets	Country	Assembly Level	Sequencing Tech	Total Seq Length	Num Scaffolds	Annotation	Assembly Status
GCA_056114585.1	Neofusicoccum parvum	strain:F1OG	Mangifera indica	Paraguay	Scaffold	Illumina NovaSeq	44097814	177	Annotation submitted by FACEN-UNA (Facultad de Ciencias Exactas y Naturales, Universidad Nacional de Asuncion)	current
GCA_020912385.1	Neofusicoccum parvum	strain:DUCC19944	pear tree	South Korea	Complete Genome	PacBio Sequel; Illumina	43998971	18	Not specified in NCBI Datasets	current
GCA_030270345.1	Neofusicoccum parvum	strain:PPO83	Tetrapanax papyrifer	Japan	Scaffold	NovaSeq6000	43240122	566	Annotation submitted by Laboratory of plant pathology, graduate school of bioagricultural sciences, Nagoya university	current
GCA_030270365.1	Neofusicoccum parvum	strain:NSSI1	Mangifera indica	Japan	Scaffold	NovaSeq6000	43149159	377	Annotation submitted by Laboratory of plant pathology, graduate school of bioagricultural sciences, Nagoya university	current
GCA_000385595.1	Neofusicoccum parvum UCRNP2	isolate:UCRNP2	Not specified in NCBI Datasets / Vitis vinifera cv. "Zinfandel" in Nuccore	Not specified in NCBI Datasets	Scaffold	Illumina HiSeq	42592847	1297	Annotation submitted by UC Davis	current
GCA_009829455.1	Neofusicoccum parvum	strain:CBS 123649	Not specified in NCBI Datasets / Syzygium cordatum in Mycobank	South Africa	Scaffold	Illumina HiSeq	42136518	2185	Not specified in NCBI Datasets	current
GCA_009829495.1	Neofusicoccum parvum	strain:CMW9080	Not specified in NCBI Datasets / Populus nigra in NCBI Nuccore	New Zealand	Scaffold	Illumina MiSeq	41412490	5188	Not specified in NCBI Datasets	current
GCA_023081405.1	Neofusicoccum parvum	strain:KE86565	Punica granatum	China	Scaffold	Illumina HiSeq	43965967	859	Not specified in NCBI Datasets	current
GCA_023082105.1	Neofusicoccum parvum	strain:KE8451	Populus sp.	China	Scaffold	Illumina HiSeq	44830530	1596	Not specified in NCBI Datasets	current
GCA_023084425.1	Neofusicoccum parvum	strain:KE8408	Paulownia fortunei	China	Scaffold	Illumina HiSeq	43337139	2175	Not specified in NCBI Datasets	current
GCA_023084435.1	Neofusicoccum parvum	strain:KE8398	Alnus cremastogyne	China	Scaffold	Illumina HiSeq	42709424	597	Not specified in NCBI Datasets	current
GCA_023084805.1	Neofusicoccum parvum	strain:KE88098	Carica papaya	China	Scaffold	Illumina HiSeq	42950507	1901	Not specified in NCBI Datasets	current
GCA_023087445.1	Neofusicoccum parvum	strain:KE86515	Vitis vinifera	China	Scaffold	Illumina HiSeq	44490181	3078	Not specified in NCBI Datasets	current
GCA_023087485.1	Neofusicoccum parvum	strain:KE87574	Pinus massoniana	China	Scaffold	Illumina HiSeq	50080133	321	Not specified in NCBI Datasets	current
GCA_023088165.1	Neofusicoccum parvum	strain:KE82361	Camellia sinensis	China	Scaffold	Illumina HiSeq	46295029	5405	Not specified in NCBI Datasets	current
GCA_023088245.1	Neofusicoccum parvum	strain:B86522	Punica granatum	China	Scaffold	Illumina HiSeq	49557376	7598	Not specified in NCBI Datasets	current
GCA_023088865.1	Neofusicoccum parvum	strain:B8266	Populus sp.	China	Scaffold	Illumina HiSeq	43838503	1476	Not specified in NCBI Datasets	current
GCA_023089265.1	Neofusicoccum parvum	strain:KE86519	Populus sp.	China	Scaffold	Illumina HiSeq	50079528	1955	Not specified in NCBI Datasets	current
GCA_023089305.1	Neofusicoccum parvum	strain:KE8363	Cunninghamia lanceolata	China	Scaffold	Illumina HiSeq	42792066	1739	Not specified in NCBI Datasets	current
GCA_023089425.1	Neofusicoccum parvum	strain:KE88756	Bruguiera sexangula	China	Scaffold	Illumina HiSeq	46712941	9577	Not specified in NCBI Datasets	current
GCA_023091135.1	Neofusicoccum parvum	strain:KE86567	Prunus persica	China	Scaffold	Illumina HiSeq	50064168	11052	Not specified in NCBI Datasets	current
GCA_029169155.1	Neofusicoccum parvum	strain:SCCDJF01s	Not specified in NCBI Datasets / grapevine in NCBI Nuccore	missing	Contig	PacBio Sequel	46475441	109	Not specified in NCBI Datasets	current
GCA_029169165.1	Neofusicoccum parvum	strain:AH.3.1.01s	Not specified in NCBI Datasets / grapevine in NCBI Nuccore	missing	Contig	PacBio Sequel	45498709	97	Not specified in NCBI Datasets	current
GCA_029169195.1	Neofusicoccum parvum	strain:GX.1	Not specified in NCBI Datasets / grape in NCBI Nuccore	missing	Contig	PacBio Sequel	43143381	24	Not specified in NCBI Datasets	current
GCA_034621285.1	Neofusicoccum parvum	isolate:BB10	Cannabis sativa	USA	Scaffold	Illumina NovaSeq	43526812	410	Not specified in NCBI Datasets	current
GCA_034621315.1	Neofusicoccum parvum	isolate:ON2	Cannabis sativa	USA	Scaffold	Illumina NovaSeq	42876001	356	Not specified in NCBI Datasets	current
GCA_034621335.1	Neofusicoccum parvum	isolate:ON1	Cannabis sativa	USA	Scaffold	Illumina NovaSeq	44423549	670	Not specified in NCBI Datasets	current
GCA_034621475.1	Neofusicoccum parvum	isolate:RB03	Cannabis sativa	USA	Scaffold	Illumina NovaSeq	43370314	553	Not specified in NCBI Datasets	current
GCF_000385595.1	Neofusicoccum parvum UCRNP2	isolate:UCRNP2	Not specified in NCBI Datasets / Vitis vinifera cv. "Zinfandel" in Nuccore	Not specified in NCBI Datasets	Scaffold	Illumina HiSeq	42592847	1297	Annotation submitted by NCBI RefSeq	suppressed
GCA_029906385.1	Neofusicoccum laricinum	strain:HLJ-QQHE-4	larch	China	Chromosome	PacBio	42475218	14	Not specified in NCBI Datasets	current
GCA_022609205.1	Neofusicoccum laricinum	strain:MAFF 410183	Larix kaempferi	Japan	Scaffold	Illumina NovaSeq	38802059	4365	Not specified in NCBI Datasets	current
GCA_009829855.1	Neofusicoccum kwambonambiense	strain:CBS 123642	Not specified in NCBI Datasets / Syzygium cordatum in Mycobank	South Africa	Scaffold	Illumina HiSeq	44213875	1717	Not specified in NCBI Datasets	current
GCA_009829845.1	Neofusicoccum kwambonambiense	strain:CBS 123639	Not specified in NCBI Datasets / Syzygium cordatum in Mycobank	South Africa	Scaffold	Illumina HiSeq	44169073	1560	Not specified in NCBI Datasets	current
GCA_009830905.1	Neofusicoccum cordaticola	strain:CBS 123638	Not specified in NCBI Datasets / Syzygium cordatum in Mycobank	South Africa	Scaffold	Illumina HiSeq	43555352	2393	Not specified in NCBI Datasets	current
GCA_009829355.1	Neofusicoccum cordaticola	strain:CBS 123634	Not specified in NCBI Datasets / Syzygium cordatum in Mycobank	South Africa	Scaffold	Illumina HiSeq	45713401	1912	Not specified in NCBI Datasets	current
GCA_021436925.2	Neofusicoccum ribis	strain:M1-105	Prunus armeniaca	Canada	Scaffold	Illumina NovaSeq	43226643	654	Annotation submitted by Agriculture and Agri-Food Canada	current
GCA_009829435.1	Neofusicoccum ribis	strain:CBS 121.26	Not specified in NCBI Datasets / Ribes rubrum in Mycobank	USA	Scaffold	Illumina HiSeq	43124176	2417	Not specified in NCBI Datasets	current
GCA_011503125.2	Botryosphaeria dothidea	strain:sdau11-99	apple	China	Contig	PacBio; Illumina	51758482	88	Annotation submitted by Shandong Agricultural University	current
GCA_021650725.1	Botryosphaeria dothidea	strain:CK28	Carya cathayensis	China	Contig	Illumina NovaSeq; Oxford Nanopore PromethION	44965734	14	Not specified in NCBI Datasets	current
